# Supplementary material for: Elucidating the Role of Santalol as a Potent Inhibitor of Tyrosinase: In Vitro and In Silico Approaches
Source: Molecules. 2022 Dec 15;27(24):8915. doi: 10.3390/molecules27248915 (PMC9786741; doi:10.3390/molecules27248915)
Supplement: Supplementary file 1 [file molecules-27-08915-s001.zip]

Archive with 1 entries (1 files):
- molecules-2042120-supplementary.pptx
